# Supplementary material for: Temporal Vestibular Deficits in synaptojanin 1 (synj1) Mutants
Source: Front Mol Neurosci. 2021 Jan 18;13:604189. doi: 10.3389/fnmol.2020.604189 (PMC7874208; doi:10.3389/fnmol.2020.604189)
Supplement: Supplementary file 2 [file Table_1.XLSX]

## Sheet: Sheet1
Cycles	Normalized Integral																		Normalized Integral
	WT siblings (n = 16)																		synj1Q296X (n = 10)
1	2.7713	0.375301	2.60799	0.677088	0.633303	6.11268	1.36212	1.13366	4.25594	0.618782	0.746079	4.05617	1.82818	3.08904	3.94556	5.34644			3.33651	3.37221	1.6001	2.74268	0.463104	0.890994	1.02878	0.459296	1.1669	1.87188
2	3.37479	0.41181	2.59118	2.11438	1.44066	1.56304	0.670885	1.64684	3.0787	0.43916	2.97741	4.99351	2.69849	0.503773	2.41908	3.40069			2.8685	3.68509	3.62861	1.24645	0.697969	0.61617	3.94676	0.541942	2.62925	0.541374
3	1.32797	1.03063	3.16302	1.83935	1.33109	1.66122	0.85521	1.89973	1.76376	0.64376	1.55036	6.66942	2.43342	0.398795	1.42141	1.09121			1.63707	1.01449	1.69175	2.19615	1.17736	0.399428	2.81185	0.404116	3.8796	1.00246
4	3.29962	2.26221	2.92507	2.05155	1.16986	1.99357	1.76431	0.279645	3.52722	0.713688	1.54757	4.94252	2.29323	0.885017	1.21028	1.12424			1.65634	1.47376	2.16765	0.506758	2.38502	0.439741	2.01037	2.26925	5.02927	0.514697
5	1.39558	1.96238	2.10774	0.901094	1.48231	2.44663	1.37611	1.00879	2.4225	0.523927	1.71022	4.08805	1.27215	0.461841	1.13961	1.07033			0.587471	0.434834	1.76691	0.603131	2.35834	0.399561	0.579134	1.25965	3.78962	0.40471
6	4.00279	2.07033	2.46669	0.911123	1.91603	1.42046	1.03726	0.693264	2.32944	1.97478	2.20035	4.33833	0.956455	1.5637	0.882062	1.01163			0.416999	0.351976	1.61061	0.469759	2.24416	0.477545	0.452636	1.5062	3.12895	0.330517
7	1.66819	0.824183	1.14723	1.67442	2.34872	2.14963	1.89804	0.882738	3.55891	2.41788	1.86282	4.0896	3.1855	1.53735	1.24854	0.939753			0.37899	0.312078	1.19439	0.533849	1.89735	0.345152	0.291377	0.767962	1.89159	0.371869
8	1.87445	0.783764	1.41323	0.676699	0.828648	2.65808	1.73701	0.771809	3.51764	0.566244	1.2998	3.81707	1.38012	2.52566	0.593107	0.92323			0.376399	0.304338	1.42482	0.421839	1.49458	0.308779	0.374696	0.363442	1.79341	0.352091
9	1.69112	0.925613	0.643377	0.907171	1.77765	1.42531	1.42062	0.962724	2.10158	0.735563	1.3886	2.87552	2.54017	0.319857	0.807921	0.600402			0.366144	0.315066	0.770576	0.311527	1.23263	0.361135	0.277993	0.377102	2.13902	0.346232
10	2.54874	1.66539	0.677413	1.71349	2.21033	0.755881	1.30019	0.950571	2.38563	1.51084	0.696983	2.4087	2.99797	0.588854	1.12294	0.933623			0.288302	0.301444	0.722404	0.56691	0.655448	0.339578	0.286021	0.34299	1.54929	0.509643
11	0.579722	0.869235	0.677359	1.70715	2.22419	1.37682	1.44024	1.15813	1.71613	1.57744	0.395453	2.64326	1.97298	1.40136	1.13688	1.05918			0.351223	0.301725	0.47987	0.340693	0.462594	0.306838	0.323575	0.363125	1.77685	0.396892
12	0.625675	1.30239	0.80022	0.454771	2.11138	1.27485	2.68818	0.742685	1.56231	1.74752	0.349915	3.55736	2.20914	0.389358	1.38544	0.561177			0.297124	0.296934	0.407602	0.593948	0.345921	0.344937	0.324336	0.361848	1.28895	0.377363
13	0.820506	1.02019	0.942693	1.06605	2.61015	1.42055	0.82176	0.935766	1.33371	3.19713	0.786992	2.95483	2.90209	1.75489	1.3739	0.411617			0.386397	0.351688	0.383985	0.407534	0.382582	0.343147	0.281388	0.323444	0.540917	0.47879
14	0.667945	1.48873	1.22482	1.17635	2.09585	0.924571	0.562228	0.792067	2.56578	0.763432	1.72737	3.55745	2.23912	2.87936	2.51374	0.432938			0.354344	0.325137	0.373299	0.438264	0.332359	0.378034	0.307531	0.340971	0.312889	0.425707
15	1.03519	0.88409	0.682967	1.52873	1.62426	1.50867	0.975016	0.843279	2.41157	0.45331	1.22318	2.72183	1.65335	0.388663	1.50627	0.655131			0.362658	0.339534	0.319987	0.491314	0.31752	0.300964	0.302357	0.333546	0.399536	0.38106
16	0.979312	1.6739	0.430851	2.35516	2.84432	1.07796	1.52759	1.31337	2.49512	0.775057	1.22266	2.97393	1.516	1.51482	1.82157	0.421137			0.294761	0.340289	0.321026	0.356438	0.353553	0.35979	0.331654	0.381075	0.410785	0.360615
17	1.62837	0.939463	0.715618	1.8891	1.50134	2.09072	1.32976	1.02688	2.00799	1.54756	0.614718	2.69929	1.94885	2.35278	1.0909	0.520775			0.296307	0.353642	0.328692	0.38665	0.337757	0.363538	0.327736	0.433128	0.360221	0.326536
18	0.487426	1.81663	0.708514	1.16856	1.94809	1.15731	1.33645	0.912706	2.32256	0.42752	1.52084	2.38997	1.1443	1.55396	1.89693	0.327218			0.264416	0.328684	0.3	0.564133	0.392951	0.332077	0.312656	0.350772	0.354558	0.309422
19	0.974333	0.706386	1.37705	1.40744	0.753803	3.39421	1.82908	0.973084	2.73653	0.727295	1.42824	2.28992	3.64932	1.27854	2.00262	0.631954			0.346303	0.31679	0.381006	0.345029	0.313076	0.419874	0.326767	0.30946	0.332396	0.369304
20	0.387522	1.12622	0.750262	1.43385	0.931376	2.71112	1.88076	0.8946	0	0.928746	1.26203	1.96662	2.40306	1.22957	1.37437	0.625539			0.537593	0.362729	0.355107	0.399572	0.375203	0.397107	0.313173	0.345744	0.288684	0.39846
21	0.626113	0.922662	1.0647	2.41754	1.88499	2.48507	2.89868	1.00798	0	1.74563	0.398327	1.54346	2.77123	1.3464	0.79781	0.385385			0.584312	0.335148	0.339439	0.392294	0.300935	0.332503	0.291785	0	0.276093	0.318526
	Maximum Tail Angle																		Maximum Tail Angle
	WT siblings (n = 16)																		synj1Q296X (n = 10)
1	13.0307	1.54207	6.53685	3.5735	2.32143	36.4029	18.3353	4.47588	15.9711	3.32378	3.81422	13.4941	8.62011	13.534	12.9549	23.8777			12.3273	11.2274	9.52176	43.664	2.29624	4.52109	7.92737	1.29305	4.06583	20.2501
2	19.2498	1.64317	8.24599	7.4224	7.71674	21.4532	4.28564	18.629	19.2429	1.60905	9.42617	13.5917	12.867	3.43035	8.95336	12.6874			18.5609	14.4654	9.89454	13.0697	2.99858	4.16792	13.9667	2.38899	12.0327	2.44882
3	17.6417	5.27366	8.14742	15.2646	7.72942	25.2492	4.11378	10.1058	20.8149	3.06697	6.2759	16.2602	19.4711	2.41909	5.77515	5.52111			12.026	5.10899	7.06671	28.1078	4.77635	2.69983	10.6656	0.901911	14.7667	9.10669
4	15.8553	11.6997	12.3249	17.6688	7.33225	10.8009	9.45804	1.06893	12.3157	2.92153	8.7847	13.4945	15.5616	8.10356	5.28302	15.4019			12.2369	10.6963	7.04524	3.28108	11.5299	1.6236	14.7939	7.67333	19.6343	2.14058
5	9.16899	8.47805	9.79313	4.1188	8.04477	15.3484	12.7724	5.19291	17.8721	1.87807	6.40993	14.2795	10.7058	3.88505	5.47239	5.84408			4.7483	1.81944	15.6545	3.41683	9.78038	2.74068	5.17537	7.89577	16.9403	1.27638
6	20.1026	16.7191	9.46323	3.78432	16.797	8.14204	4.62529	5.42519	18.5073	6.90329	6.67916	12.4714	5.58196	7.86899	5.29309	6.06375			1.71276	0.918635	7.3866	1.60698	12.8799	1.91395	3.8822	8.87572	18.6607	0.838065
7	10.4165	4.92898	4.00862	13.7583	25.656	14.3412	10.5263	5.11109	14.9861	7.23857	7.98809	9.14288	24.6374	8.69524	5.638	8.51426			1.48781	0.820629	6.34067	2.62275	8.84098	1.04775	0.811701	6.185	15.9633	3.34602
8	15.1927	5.79657	5.23028	5.17401	3.31326	28.0581	9.20734	4.2933	12.6635	3.53821	5.56801	16.5765	7.39838	14.0569	3.35341	4.765			0.861695	1.31249	8.92633	1.63575	9.55375	0.634096	0.872671	0.893886	10.2702	0.918179
9	14.5803	6.22145	3.77268	4.09119	7.11317	7.17886	9.23471	4.69024	12.4624	3.73233	8.34815	14.8211	12.7323	0.63255	4.09641	3.43163			1.38583	0.910741	4.29111	1.11181	18.1181	1.13109	0.799814	1.34356	15.7474	1.12598
10	20.1777	9.08541	2.61447	12.8694	11.169	5.77577	5.1969	4.58506	11.4019	6.1713	5.56105	9.19556	22.2436	3.2754	7.20986	4.67942			0.699361	0.861812	3.80293	3.9774	4.72026	1.17603	0.582359	0.915315	12.7854	3.21202
11	3.7943	5.24275	2.10286	8.83979	9.72061	6.0764	8.31779	4.7754	11.5805	8.98859	2.60188	11.6482	16.1563	9.05161	7.12468	4.21593			1.31306	0.598465	3.1152	1.10784	2.76689	0.869192	0.833562	0.969995	12.8288	1.64064
12	3.71257	7.48663	3.41093	2.53362	11.3705	8.22478	17.24	4.6057	8.96954	6.83401	3.64327	12.1366	11.8637	1.36022	8.421	3.54873			0.749713	0.970574	1.3554	4.42504	0.933616	1.164	0.865796	1.15447	6.04134	1.88352
13	5.03445	8.98469	5.59711	5.69154	17.2097	6.20027	12.3822	4.85311	10.5049	13.3431	5.23013	11.9223	27.5453	8.43166	7.18198	1.22774			1.47625	0.869758	1.0104	0.860291	1.01248	0.840803	0.602504	0.882923	2.77652	2.90612
14	5.36925	8.1493	6.67199	6.9836	14.7175	4.8962	2.61371	4.25697	15.1616	6.6258	15.9968	13.5918	13.7248	18.5557	11.3374	1.89507			1.15945	0.837528	1.16483	1.19865	0.724301	1.44374	0.814745	0.968874	1.62022	2.52758
15	5.41212	6.51672	2.56769	5.40999	9.05406	6.23351	4.2955	5.4168	11.9567	2.08399	6.76421	12.8633	13.2865	1.08424	7.19457	3.17898			1.43887	0.800012	0.805554	2.55009	0.810752	0.817187	0.851085	0.892367	1.65561	1.08157
16	4.90935	8.39083	4.26177	7.99521	12.7401	6.38212	6.06378	15.8064	20.1694	6.07487	10.5997	12.816	11.8655	8.86329	20.9298	1.37064			0.698297	0.890384	0.870895	1.0561	0.973341	0.897151	1.03851	1.17517	1.8831	1.22914
17	21.4484	5.71657	5.13747	8.49579	11.9461	15.9236	6.73342	4.86409	20.5195	19.0428	5.15163	12.4742	9.50433	10.4063	8.03775	2.65356			0.696762	1.16913	0.903677	1.51888	1.20814	0.869815	0.825977	1.1704	0.927629	1.0281
18	2.92348	15.136	3.28059	5.89846	10.9417	5.34487	5.44639	5.62759	19.4856	2.8625	8.20672	11.3646	6.09597	8.80348	15.0234	1.14261			0.642801	0.890829	0.9	5.01338	0.856319	0.912581	1.15724	0.969995	0.89676	0.817597
19	7.47442	8.81016	6.19649	9.63861	3.60536	25.1936	8.67719	4.35318	16.1705	3.863	6.07654	12.8124	16.2482	8.09823	15.4222	4.11108			1.54187	0.698745	0.917152	1.11195	0.885005	1.12145	0.885487	0.871327	0.833339	0.88404
20	1.17525	5.56477	5.10863	6.2939	5.31028	28.8735	9.1224	3.91682	0	4.73433	13.8801	7.22855	16.2698	9.60052	8.83579	3.32346			2.7301	0.848036	0.995579	1.16553	1.1746	1.11913	0.854161	0.89159	0.977055	1.11819
21	4.1038	7.04148	8.50888	7.94762	11.0309	18.5015	9.41784	5.58213	0	17.8098	1.80622	5.58302	15.288	7.34163	5.37643	1.32369			4.09744	0.695572	1.12779	1.1646	0.895694	0.679108	0.830711	0	0.796249	0.986309
	Percentage of Time above Threshold 5°																		Percentage of Time above Threshold 5°
	WT siblings (n = 16)																		synj1Q296X (n = 10)
1	23.2143	0	10.7143	0	0	45.614	5.26316	0	33.3333	0	0	33.9286	8.92857	28.0702	31.5789	35.0877			23.2143	27.451	28.5714	0	9.43396	16	0	5.35714	0	10.7143
2	26.7857	0	16.0714	7.14286	7.01754	6.89655	0	6.89655	27.5862	0	23.2143	44.6429	19.6429	0	18.9655	27.5862			17.8571	28.9474	62.5	0	30.7692	1.92308	0	33.9286	0	0
3	5.35714	1.78571	21.4286	7.14286	8.62069	10.5263	0	14.0351	14.0351	0	3.57143	56.1404	17.5439	0	1.75439	1.75439			7.14286	3.94737	30.3571	0	13.7255	7.84314	0	25	0	7.14286
4	25	14.2857	17.8571	8.92857	1.75439	8.77193	15.7895	0	31.5789	0	8.92857	42.8571	16.0714	5.26316	3.50877	6.89655			10.7143	8.33333	12.5	0	20.7547	0	17.8571	16.0714	12.5	0
5	10.7143	10.7143	10.7143	0	10.5263	18.9655	6.89655	3.50877	15.5172	0	7.01754	33.9286	7.14286	0	3.44828	3.50877			0	0	21.4286	0	7.84314	0	19.6429	1.78571	10.7143	0
6	29.8246	12.5	19.2982	0	8.62069	10.5263	0	1.75439	17.5439	8.77193	12.5	44.6429	1.78571	10.3448	3.50877	1.75439			0	0	5.35714	0	9.80392	0	17.8571	0	14.2857	0
7	8.92857	0	0	7.01754	15.7895	15.5172	14.0351	1.72414	31.5789	21.4286	7.14286	44.6429	23.2143	12.2807	1.75439	3.44828			0	0	0	0	1.96078	0	17.8571	0	1.78571	0
8	7.14286	1.78571	3.57143	1.78571	0	19.2982	12.069	0	32.7586	0	1.78571	32.1429	7.14286	21.0526	0	0			0	0	0	0	4.08163	0	10.7143	0	0	0
9	8.92857	3.50877	0	0	10.3448	12.2807	7.01754	0	14.0351	0	5.35714	23.2143	21.4286	0	0	0			0	0	0	0	0	0	3.57143	0	0	0
10	19.6429	8.92857	0	8.92857	17.5439	1.72414	3.50877	0	17.2414	5.35714	1.78571	17.5439	31.5789	0	8.77193	0			0	0	0	0	0	0	0	0	0	0
11	0	1.78571	0	8.92857	18.9655	10.5263	5.17241	0	12.2807	7.14286	0	25	8.92857	12.069	6.89655	0			0	0	0	0	0	0	0	0	0	0
12	0	3.57143	0	0	14.0351	10.5263	19.2982	0	10.5263	12.5	0	33.9286	14.2857	0	8.77193	0			0	0	0	0	0	0	0	0	0	0
13	1.75439	3.57143	5.26316	1.78571	17.5439	6.89655	3.44828	0	8.62069	28.0702	1.78571	26.7857	14.2857	15.7895	8.62069	0			0	0	0	0	0	0	0	0	0	0
14	1.78571	3.57143	8.92857	3.57143	17.2414	0	0	0	19.2982	1.78571	8.92857	30.3571	17.8571	27.5862	19.2982	0			0	0	0	0	0	0	0	0	0	0
15	1.78571	5.35714	0	5.26316	7.01754	10.3448	0	1.72414	19.2982	0	5.51677	17.8571	14.2857	0	8.77193	0			0	0	0	0	0	0	0	0	0	0
16	0	8.92857	0	14.2857	21.0526	5.26316	5.17241	7.01754	13.7931	5.35714	8.92857	23.2143	8.92857	12.2807	12.069	0			0	0	0	0	0	0	0	0	0	0
17	8.92857	7.01754	1.78571	10.7143	8.62069	14.0351	3.50877	0	10.5263	5.35714	1.78571	23.2143	14.2857	22.4138	7.01754	0			0	0	0	0	0	0	0	0	0	0
18	0	10.7143	0	1.78571	19.2982	3.44828	5.26316	3.44828	18.9655	0	10.7143	19.2982	1.75439	12.2807	15.7895	0			0	0	0	0	0	1.92308	0	0	0	0
19	5.35714	3.57143	5.35714	8.92857	0	22.807	15.5172	0	19.2982	0	7.14286	12.5	25	10.3448	13.7931	0			0	0	0	0	0	0	0	0	0	0
20	0	3.57143	1.78571	7.14286	3.50877	19.2982	10.5263	0	0	0	5.26316	17.8571	21.4286	7.01754	7.01754	0			0	0	0	0	0	0	0	0	0	0
21	0	5.35714	8.77193	14.2857	8.77193	17.2414	25.8621	1.72414	0	8.77193	0	3.57143	21.4286	12.2807	3.44828	0			0	0	0	0	0	0	0	0	0	0
